# Supplementary material for: A Simple Densimetric Method to Determine Saturation Temperature of Aqueous Potassium Chloride Solution
Source: J Solution Chem. 2016 Jun 28;45:1071–6. doi: 10.1007/s10953-016-0492-8 (PMC4988131; doi:10.1007/s10953-016-0492-8)
Supplement: Supplementary file 2 — Supplementary material 2 (XLSM 23 kb) [file 10953_2016_492_MOESM2_ESM.xlsm]

## Sheet: Calculations
	User data:
	Density:								Notice 1: SOLVER reference has to be added in the Visual Basic editor!
	r =	1.17287	g cm-3						Notice 2: Some issues concerning coma definition may appear (system coma definition, Office coma definition)
	Temperature of measurement:
	T =	325.15	K
	Properties of KCl:
	Pole point coordinates:
	rp =	0.98356	g cm-3
	Tp =	701.19	K
	Solubility curve parameters:
	a2 =	-5.29005e-06	g cm-3K-2
	a1 =	0.00101215	g cm-3K-1
	a0 =	1.15596	g cm-3
	Density vs. Temperature linear function parameters:								Notice 3: Be aware that guess values may influence the final result - input reasonable data
	a =	-0.00050343	g cm-3K			Error1 =	8.05947e-16		Notice 4: Cell H24 presents the square value of difference between given densities and calculated densities (on the basis of user point)
	b =	1.33656	g cm-3			Error2 =	8.29832e-16		Notice 5: Cell H25 presents the square value of difference between given densities and calculated densities (on the basis of pole point)
						Sum =	1.63578e-15		Notice 6: Cell H26 presents the sum of square values of difference between given densities and calculated densities (on the basis of pole point)
	Intersection:
	rcalc =	1.18293	g cm-3			Error1 =	1.99404e-12		Notice 7: Cell H30 presents the square value of difference between given densities and calculated densities (from the linear function)
	Tcalc =	305.155	K			Error2 =	9.8023e-13		Notice 8: Cell H31 presents the square value of difference between given densities and calculated densities (from the saturation curve)
	Ccalc=	27.4328	% w/w			Sum =	2.97427e-12		Notice 9: Cell H32 presents the sum of square values of difference between densities
									Notice 10: Cell C32 presents the calculated concentration of saturated solution based on Yaws, C. L. Yaws' Handbook of Properties for Environmental and Green Engineering; Gulf Pub Co: Austin 2008 (interactive table accessed by http://app.knovel.com/web/index.v)
	A simple densimetric method to determine saturation temperature of aqueous potassium chloride solution
	Journal of Solution Chemistry
	Wojciech Bogacz*,†, Mohsen M Al-Rashed‡, Marcin Lemanowicz†, Janusz Wójcik†
	†Department of Chemical Engineering and Process Design, Faculty of Chemistry, Silesian University of Technology, Poland
	‡ Department of Chemical Engineering, College of Technological Studies, The Public Authority for Applied Education and Training, Kuwait
	Corresponding Autor:
	Bogacz Wojciech phone: +48 322372992 fax: +48 322371461 e-mail: wojciech.bogacz@polsl.pl, address: ul. ks. M. Strzody 7, 44-100 Gliwice, Poland
